# Supplementary material for: Role of Dietary Fibre in Managing Periodontal Diseases—A Systematic Review and Meta-Analysis of Human Intervention Studies
Source: Nutrients. 2023 Sep 18;15(18):4034. doi: 10.3390/nu15184034 (PMC10536522; doi:10.3390/nu15184034)
Supplement: Supplementary file 1 [file nutrients-15-04034-s001.zip]

Archive with 1 entries (1 files):
- nutrients-2599039-supplementary.pdf
